# Supplementary material for: Outcomes and Impact of Pre-ECMO Clinical Course in Severe COVID-19-Related ARDS Treated with VV-ECMO: Data from an Italian Referral ECMO Center
Source: J Clin Med. 2024 Jun 17;13(12):3545. doi: 10.3390/jcm13123545 (PMC11204940; doi:10.3390/jcm13123545)
Supplement: Supplementary file 1 [file jcm-13-03545-s001.zip]

Archive with 1 entries (1 files):
- jcm-2999606-supplementary.pdf
